# Supplementary material for: Nanostructure-Integrated Electrode Based on Ni/NiO Coaxial Bilayer Nanotube Array with Large Specific Capacitance for Miniaturized Applications
Source: Materials (Basel). 2025 Mar 14;18(6):1286. doi: 10.3390/ma18061286 (PMC11944225; doi:10.3390/ma18061286)
Supplement: Supplementary file 1 [file materials-18-01286-s001.zip]

Archive with 1 entries (1 files):
- materials-3480862-supplementary.pdf
